# Supplementary material for: Efficacy and Safety of Non-Insulin Antidiabetic Drugs in Cats: A Systematic Review
Source: Animals (Basel). 2025 Aug 31;15(17):2561. doi: 10.3390/ani15172561 (PMC12427183; doi:10.3390/ani15172561)
Supplement: Supplementary file 1 [file animals-15-02561-s001.zip]

Archive with 1 entries (1 files):
- animals-3788076-supplementary.pdf
